# Supplementary material for: Prediction of Promiscuous P-Glycoprotein Inhibition Using a Novel Machine Learning Scheme
Source: PLoS One. 2012 Mar 16;7(3):e33829. doi: 10.1371/journal.pone.0033829 (PMC3306300; doi:10.1371/journal.pone.0033829)
Supplement: Table S1 — Selected compounds for this study, their names, SMILES strings, observed pEC50 values and predicted values by Hypo A, Hypo B, Hypo C and PhE/SVM, data partitions and references. (XLS) [file pone.0033829.s001.xls]

## Sheet: Table S1
No.	Code	Molecule	SMILES	pEC50	Hypo A		Hypo B		Hypo C		PhE/SVM		Set†	Ref
				Obs.	pEC50	D	pEC50	D	pEC50	D	pEC50	D
1	Chiba-5	(5-(3-(Diisopropylamino)-2-hydroxypropoxy)-1,3-dimethyl-1H-pyrazol-4-yl)(phenyl)methanone	c1(c(C(=O)c2ccccc2)c(C)nn1C)OCC(O)CN(C(C)C)C(C)C	5.92	5.73	0.19	5.03	0.89	5.78	0.14	5.77	0.15	t	Chiba et al., 1998
2	Chiba-6	(5-(3-(Diisopropylamino)-2-hydroxypropoxy)-3-methyl-1-phenyl-1H-pyrazol-4-yl)(phenyl)methanone	c1(n(nc(c1C(c1ccccc1)=O)C)c1ccccc1)OCC(CN(C(C)C)C(C)C)O	5.97	5.67	0.3	5.49	0.48	6.25	-0.28	5.99	-0.02	T	Chiba et al., 1998
3	GPV0001	1-(2-(2-Hydroxy-3-(propylamino)propoxy)phenyl)-3-phenylpropan-1-one	c1cc(c(cc1)C(=O)CCc1ccccc1)OCC(O)CNCCC	6.48	6.21	0.27	6.47	0.01	6.35	0.13	6.38	0.1	t	Klein et al., 2002
4	GPV0002	1-(2-(3-(Diethylamino)-2-hydroxypropoxy)phenyl)-3-phenylpropan-1-one	c1cc(c(cc1)C(=O)CCc1ccccc1)OCC(O)CN(CC)CC	6.04	5.4	0.64	5.14	0.9	6.03	0.01	5.89	0.15	t	Klein et al., 2002
5	GPV0005	1-(2-(2-Hydroxy-3-(piperidin-1-yl)propoxy)phenyl)-3-phenylpropan-1-one	c1cc(c(cc1)C(=O)CCc1ccccc1)OCC(O)CN1CCCCC1	6.22	5.33	0.89	5.12	1.1	6.27	-0.05	5.99	0.23	t	Klein et al., 2002
6	GPV0009	1-(2-(3-(Diisopropylamino)-2-hydroxypropoxy)phenyl)-3-phenylpropan-1-one	c1cc(c(cc1)C(=O)CCc1ccccc1)OCC(O)CN(C(C)C)C(C)C	6.42	5.44	0.98	5.03	1.39	5.8	0.62	5.78	0.64	t	Klein et al., 2002
7	GPV0012	1-(2-(2-Hydroxy-3-(piperidin-1-yl)propoxy)phenyl)propan-1-one	c1cc(c(cc1)C(CC)=O)OCC(CN1CCCCC1)O	4.84	5.01	-0.17	5.03	-0.19	4.88	-0.04	4.91	-0.07	T	Klein et al., 2002
8	GPV0017	1-(2-(2-Hydroxy-3-(piperidin-1-yl)propoxy)phenyl)ethanone	c1cc(c(cc1)C(C)=O)OCC(CN1CCCCC1)O	4.5	4.5	0	4.49	0.01	4.5	0	4.42	0.08	t	Klein et al., 2002
9	GPV0019	1-(2-(2-Hydroxy-3-(4-phenylpiperazin-1-yl)propoxy)phenyl)-3-phenylpropan-1-one	c1ccc(C(=O)CCc2ccccc2)c(OCC(CN2CCN(c3ccccc3)CC2)O)c1	6.21	6.27	-0.06	6.23	-0.02	6.08	0.13	6.31	-0.1	t	Klein et al., 2002
10	GPV0021	1-(2-(2-Hydroxy-3-(4-(2-methoxyphenyl)piperazin-1-yl)propoxy)phenyl)-3-phenylpropan-1-one	c1ccc(C(=O)CCc2ccccc2)c(c1)OCC(CN1CCN(CC1)c1ccccc1OC)O	6.64	6.96	-0.32	6.63	0.01	6.74	-0.1	6.94	-0.3	T	Klein et al., 2002
11	GPV0023	1-(2-(2-Hydroxy-3-(4-(3-methoxyphenyl)piperazin-1-yl)propoxy)phenyl)-3-phenylpropan-1-one	c1ccc(C(=O)CCc2ccccc2)c(c1)OCC(CN1CCN(c2cccc(c2)OC)CC1)O	6.17	6.18	-0.01	6.16	0.01	6.11	0.06	6.26	-0.09	t	Klein et al., 2002
12	GPV0025	1-(2-(2-Hydroxy-3-(4-(4-methoxyphenyl)piperazin-1-yl)propoxy)phenyl)-3-phenylpropan-1-one	c1ccc(C(=O)CCc2ccccc2)c(c1)OCC(CN1CCN(c2ccc(cc2)OC)CC1)O	6.59	6.57	0.02	6.56	0.03	6.06	0.53	6.47	0.12	t	Klein et al., 2002
13	GPV0027	1-(2-(2-Hydroxy-3-(4-o-tolylpiperazin-1-yl)propoxy)phenyl)-3-phenylpropan-1-one	c1ccc(C(=O)CCc2ccccc2)c(c1)OCC(CN1CCN(c2c(C)cccc2)CC1)O	7.57	7.53	0.04	6.67	0.9	6.23	1.34	7.1	0.47	t	Klein et al., 2002
14	GPV0029	1-(2-(3-(4-Benzylpiperazin-1-yl)-2-hydroxypropoxy)phenyl)-3-phenylpropan-1-one	c1ccc(C(=O)CCc2ccccc2)c(c1)OCC(CN1CCN(CC1)Cc1ccccc1)O	6.18	6.18	0	6.17	0.01	6.29	-0.11	6.33	-0.15	t	Klein et al., 2002
15	GPV0031	1-(2-(3-(4-(4-Fuorophenyl)piperazin-1-yl)-2-hydroxypropoxy)phenyl)-3-phenylpropan-1-one	c1ccc(C(=O)CCc2ccccc2)c(c1)OCC(CN1CCN(c2ccc(cc2)F)CC1)O	7.15	6.77	0.38	7.41	-0.26	7.77	-0.62	7.43	-0.28	t	Klein et al., 2002
16	GPV0045	1-(2-(3-(4-(4-Fuorophenyl)piperazin-1-yl)-2-hydroxypropoxy)phenyl)ethanone	c1ccc(C(=O)C)c(c1)OCC(O)CN1CCN(CC1)c1ccc(F)cc1	5.68	5.33	0.35	5.69	-0.01	5.69	-0.01	5.58	0.1	t	Klein et al., 2002
17	GPV0046	1-(2-(2-Hydroxy-3-morpholinopropoxy)phenyl)butan-1-one	c1cc(c(cc1)C(CCC)=O)OCC(O)CN1CCOCC1	3.68	4.74	-1.06	5.02	-1.34	4.44	-0.76	4.65	-0.97	T	Klein et al., 2002
18	GPV0048	1-(2-(3-(Dimethylamino)-2-hydroxypropoxy)phenyl)-3-phenylpropan-1-one	c1cc(c(cc1)C(=O)CCc1ccccc1)OCC(O)CN(C)C	5.61	5.37	0.24	4.66	0.95	5.14	0.47	5.2	0.41	T	Klein et al., 2002
19	GPV0049	1-(2-(2-Hydroxy-3-morpholinopropoxy)phenyl)ethanone	c1cc(c(cc1)C(=O)C)OCC(CN1CCOCC1)O	4.17	4.17	0	4.17	0	4.09	0.08	4.16	0.01	t	Klein et al., 2002
20	GPV0050	1-(2-(2-Hydroxy-3-(methyl(propyl)amino)propoxy)phenyl)-3-phenylpropan-1-one	c1ccc(C(=O)CCc2ccccc2)c(c1)OCC(CN(CCC)C)O	6.38	6.1	0.28	6.03	0.35	6.29	0.09	6.32	0.06	t	Klein et al., 2002
21	GPV0051	(2-(3-(Diethylamino)-2-hydroxypropoxy)phenyl)(phenyl)methanone	c1cc(c(cc1)C(=O)c1ccccc1)OCC(O)CN(CC)CC	5.63	5.45	0.18	5.03	0.6	5.03	0.6	5.38	0.25	T	Klein et al., 2002
22	GPV0057	1-(2-(2-Hydroxy-3-morpholinopropoxy)phenyl)-3-phenylpropan-1-one	c1cc(c(cc1)C(=O)CCc1ccccc1)OCC(O)CN1CCOCC1	5.44	5.41	0.03	5.01	0.43	5.11	0.33	5.4	0.04	t	Klein et al., 2002
23	GPV0062	1-(2-(2-Hydroxy-3-(4-hydroxy-4-phenylpiperidin-1-yl)propoxy)phenyl)-3-phenylpropan-1-one	c1ccc(C(=O)CCc2ccccc2)c(c1)OCC(CN1CCC(c2ccccc2)(O)CC1)O	7.24	6.87	0.37	6.81	0.43	7.09	0.15	7.13	0.11	T	Klein et al., 2002
24	GPV0073	1-(4-(2-Hydroxy-3-(piperidin-1-yl)propoxy)phenyl)-3-phenylpropan-1-one	c1cc(ccc1C(CCc1ccccc1)=O)OCC(O)CN1CCCCC1	6.01	5.27	0.74	5.56	0.45	5.85	0.16	5.49	0.52	t	Klein et al., 2002
25	GPV0091	1-(2-(3-Phenethylbenzofuran-2-yl)ethyl)piperidine	c1ccc2c(CCc3ccccc3)c(CCN3CCCCC3)oc2c1	6.01	4.97	1.04	5.03	0.98	5.14	0.87	5.1	0.91	T	Klein et al., 2002
26	GPV0093	(S)-1-(3-Phenethylbenzofuran-2-yl)-2-(propylamino)ethanol	c1cc2c(cc1)c(c(o2)C(CNCCC)O)CCc1ccccc1	5.98	5.8	0.18	5.03	0.95	5.98	0	6.01	-0.03	t	Klein et al., 2002
27	GPV0094	(R)-1-(3-Phenethylbenzofuran-2-yl)-2-(propylamino)ethanol	c1cc2c(cc1)c(c(o2)C(CNCCC)O)CCc1ccccc1	5.96	5.85	0.11	5.03	0.93	5.97	-0.01	6.03	-0.07	t	Klein et al., 2002
28	GPV0128	1-(2-(3-(4-Benzylpiperidin-1-yl)-2-hydroxypropoxy)phenyl)-3-phenylpropan-1-one	c1ccc(c(c1)OCC(CN1CCC(Cc2ccccc2)CC1)O)C(=O)CCc1ccccc1	6.59	6.6	-0.01	6.44	0.15	6.07	0.52	6.48	0.11	t	Klein et al., 2002
29	GPV0129	1-(5-Hydroxy-2-(2-hydroxy-3-(propylamino)propoxy)phenyl)-3-phenylpropan-1-one	c1cc(c(cc1O)C(=O)CCc1ccccc1)OCC(O)CNCCC	5.52	5.48	0.04	5.55	-0.03	5.52	0	5.55	-0.03	t	Klein et al., 2002
30	GPV0134	1-(4-(3-(4-(4-Fuorophenyl)piperazin-1-yl)-2-hydroxypropoxy)phenyl)-3-phenylpropan-1-one	c1cc(ccc1C(CCc1ccccc1)=O)OCC(O)CN1CCN(c2ccc(F)cc2)CC1	5.6	5.26	0.34	5.52	0.08	5.49	0.11	5.45	0.15	t	Klein et al., 2002
31	GPV0135	1-(3-(2-Hydroxy-3-(piperidin-1-yl)propoxy)phenyl)-3-phenylpropan-1-one	c1cc(C(CCc2ccccc2)=O)cc(OCC(O)CN2CCCCC2)c1	6.37	5.32	1.05	5.52	0.85	6.31	0.06	5.96	0.41	t	Klein et al., 2002
32	GPV0149	1-(4-(2-Hydroxy-3-morpholinopropoxy)phenyl)-3-phenylpropan-1-one	c1cc(ccc1C(CCc1ccccc1)=O)OCC(O)CN1CCOCC1	5.16	4.97	0.19	5.34	-0.18	4.35	0.81	4.61	0.55	t	Klein et al., 2002
33	GPV0157	1-(3-(3-(4-(4-Fluorophenyl)piperazin-1-yl)-2-hydroxypropoxy)phenyl)-3-phenylpropan-1-one	c1cc(cc(c1)C(=O)CCc1ccccc1)OCC(CN1CCN(CC1)c1ccc(F)cc1)O	5.95	5.38	0.57	5.93	0.02	5.95	0	5.82	0.13	t	Klein et al., 2002
34	GPV0159	1-(4-(3-(Diisopropylamino)-2-hydroxypropoxy)phenyl)-3-phenylpropan-1-one	c1cc(ccc1C(CCc1ccccc1)=O)OCC(O)CN(C(C)C)C(C)C	6.04	6.18	-0.14	5.42	0.62	5.2	0.84	5.54	0.5	t	Klein et al., 2002
35	GPV0180	1-(2-(2-Hydroxy-3-(piperidin-1-yl)propoxy)phenyl)-3-(naphthalen-1-yl)propan-1-one	c1cc(c(cc1)C(=O)CCc1cccc2c1cccc2)OCC(O)CN1CCCCC1	6.76	6.13	0.63	5.65	1.11	6.3	0.46	6.33	0.43	t	Klein et al., 2002
36	GPV0181	1-(2-(3-(2,2-Diphenylethylamino)-2-hydroxypropoxy)phenyl)-3-phenylpropan-1-one	c1ccc(C(=O)CCc2ccccc2)c(c1)OCC(CNCC(c1ccccc1)c1ccccc1)O	6.1	6.15	-0.05	6.13	-0.03	6.1	0	6.24	-0.14	t	Klein et al., 2002
37	GPV0182	1-(2-(3-(Benzhydrylamino)-2-hydroxypropoxy)phenyl)-3-phenylpropan-1-one	c1cc(c(cc1)C(CCc1ccccc1)=O)OCC(O)CNC(c1ccccc1)c1ccccc1	4.98	4.98	0	4.98	0	4.98	0	4.96	0.02	t	Klein et al., 2002
38	GPV0184	1-(2-(3-(3,3-Diphenylpropylamino)-2-hydroxypropoxy)phenyl)-3-(naphthalen-1-yl)propan-1-one	c1cc(c(cc1)C(CCc1c2ccccc2ccc1)=O)OCC(O)CNCCC(c1ccccc1)c1ccccc1	6.14	6.15	-0.01	6.14	0	6.14	0	6.27	-0.13	t	Klein et al., 2002
39	GPV0186	3-Phenyl-1-(2-(3-(piperidin-1-yl)propoxy)phenyl)propan-1-one	c1cc(c(cc1)C(=O)CCc1ccccc1)OCCCN1CCCCC1	6.19	5.37	0.82	5.03	1.16	5.88	0.31	5.85	0.34	t	Klein et al., 2002
40	GPV0189	3-Phenyl-1-(2-(2-(piperidin-1-yl)ethoxy)phenyl)propan-1-one	c1cc(c(cc1)C(CCc1ccccc1)=O)OCCN1CCCCC1	5.84	5.29	0.55	5.03	0.81	4.51	1.33	4.87	0.97	t	Klein et al., 2002
41	GPV0195	3-Phenyl-1-(2-(4-(piperidin-1-yl)butoxy)phenyl)propan-1-one	c1ccc(C(=O)CCc2ccccc2)c(c1)OCCCCN1CCCCC1	6.27	5.33	0.94	6.28	-0.01	6.27	0	6	0.27	t	Klein et al., 2002
42	GPV0201	3-Phenyl-1-(2-(5-(piperidin-1-yl)pentyloxy)phenyl)propan-1-one	c1ccc(C(=O)CCc2ccccc2)c(c1)OCCCCCN1CCCCC1	6.62	5.26	1.36	6.58	0.04	6.3	0.32	5.96	0.66	t	Klein et al., 2002
43	GPV0206	3-Phenyl-1-(2-(6-(piperidin-1-yl)hexyloxy)phenyl)propan-1-one	c1ccc(C(=O)CCc2ccccc2)c(OCCCCCCN2CCCCC2)c1	6.69	5.46	1.23	6.34	0.35	6.36	0.33	6.04	0.65	t	Klein et al., 2002
44	GPV0211	3-Phenyl-1-(2-(7-(piperidin-1-yl)heptyloxy)phenyl)propan-1-one	c1ccc(C(=O)CCc2ccccc2)c(c1)OCCCCCCCN1CCCCC1	6.75	6.15	0.6	6.63	0.12	6.33	0.42	6.35	0.4	t	Klein et al., 2002
45	GPV0216	3-Phenyl-1-(2-(8-(piperidin-1-yl)octyloxy)phenyl)propan-1-one	c1ccc(C(=O)CCc2ccccc2)c(c1)OCCCCCCCCN1CCCCC1	6.86	6.99	-0.13	6.69	0.17	6.32	0.54	6.67	0.19	T	Klein et al., 2002
46	GPV0231	1-(5-(Benzyloxy)-2-(2-hydroxy-3-(propylamino)propoxy)phenyl)-3-phenylpropan-1-one	c1c(cc(C(=O)CCc2ccccc2)c(OCC(O)CNCCC)c1)OCc1ccccc1	6.96	6.28	0.68	6.1	0.86	6.32	0.64	6.41	0.55	t	Klein et al., 2002
47	GPV0232	1-(5-(Benzyloxy)-2-(2-hydroxy-3-(piperidin-1-yl)propoxy)phenyl)-3-phenylpropan-1-one	c1c(cc(C(=O)CCc2ccccc2)c(OCC(O)CN2CCCCC2)c1)OCc1ccccc1	6.76	5.3	1.46	6.46	0.3	5.8	0.96	5.75	1.01	t	Klein et al., 2002
48	GPV0233	1-(5-Hydroxy-2-(2-hydroxy-3-(piperidin-1-yl)propoxy)phenyl)-3-phenylpropan-1-one	c1cc(c(cc1O)C(=O)CCc1ccccc1)OCC(O)CN1CCCCC1	5.76	5.35	0.41	5.75	0.01	5.76	0	5.68	0.08	t	Klein et al., 2002
49	GPV0238	1-(2-(3-(3,3-Diphenylpropylamino)-2-hydroxypropoxy)phenyl)-3-phenylpropan-1-one	c1ccc(C(=O)CCc2ccccc2)c(c1)OCC(CNCCC(c1ccccc1)c1ccccc1)O	6.14	6.14	0	6.13	0.01	6.13	0.01	6.26	-0.12	t	Klein et al., 2002
50	GPV0240	1-(2-(2-Hydroxy-3-(phenylamino)propoxy)phenyl)-3-phenylpropan-1-one	c1cc(c(cc1)C(CCc1ccccc1)=O)OCC(CNc1ccccc1)O	5.19	5.34	-0.15	5.77	-0.58	6.19	-1	5.96	-0.77	T	Klein et al., 2002
51	GPV0242	1-(2-(3-(Cyclohexylamino)-2-hydroxypropoxy)phenyl)-3-phenylpropan-1-one	c1cc(c(cc1)C(=O)CCc1ccccc1)OCC(O)CNC1CCCCC1	6.47	6.38	0.09	6.45	0.02	6.34	0.13	6.45	0.02	T	Klein et al., 2002
52	GPV0245	1-(2-(3-(Diisopropylamino)-2-hydroxypropoxy)-5-hydroxyphenyl)-3-phenylpropan-1-one	c1cc(c(cc1O)C(=O)CCc1ccccc1)OCC(O)CN(C(C)C)C(C)C	5.98	5.46	0.52	5.8	0.18	5.29	0.69	5.53	0.45	t	Klein et al., 2002
53	GPV0253	1-(5-(Benzyloxy)-2-(3-(4-benzylpiperazin-1-yl)-2-hydroxypropoxy)phenyl)-3-phenylpropan-1-one	c1cc(c(cc1OCc1ccccc1)C(CCc1ccccc1)=O)OCC(O)CN1CCN(Cc2ccccc2)CC1	6.94	6.14	0.8	6.61	0.33	6.41	0.53	6.46	0.48	t	Klein et al., 2002
54	GPV0317	(2-(2-Hydroxy-3-(4-hydroxy-4-phenylpiperidin-1-yl)propoxy)phenyl)(phenyl)methanone	c1ccc(C(=O)c2ccccc2)c(OCC(O)CN2CCC(CC2)(O)c2ccccc2)c1	6.51	5.42	1.09	5.86	0.65	5.85	0.66	5.85	0.66	t	Klein et al., 2002
55	GPV0319	(2-(3-(4-(4-Fluorophenyl)piperazin-1-yl)-2-hydroxypropoxy)phenyl)(phenyl)methanone	c1ccc(C(=O)c2ccccc2)c(OCC(CN2CCN(c3ccc(F)cc3)CC2)O)c1	6.83	5.34	1.49	5.97	0.86	5.94	0.89	5.86	0.97	t	Klein et al., 2002
56	GPV0321	1-(2-(3-(4-Benzylpiperidin-1-yl)-2-hydroxypropoxy)phenyl)ethanone	c1cc(c(cc1)C(C)=O)OCC(CN1CCC(Cc2ccccc2)CC1)O	6.45	5.18	1.27	5.84	0.61	5.83	0.62	5.55	0.9	t	Klein et al., 2002
57	GPV0323	1-(2-(2-Hydroxy-3-(4-hydroxy-4-phenylpiperidin-1-yl)propoxy)phenyl)ethanone	c1ccc(C(C)=O)c(OCC(CN2CCC(CC2)(c2ccccc2)O)O)c1	5.5	5.44	0.06	5.75	-0.25	5.52	-0.02	5.5	0	T	Klein et al., 2002
58	GPV0334	3-(4-Chlorophenyl)-1-(2-(2-hydroxy-3-(4-o-tolylpiperazin-1-yl)propoxy)phenyl)propan-1-one	c1ccc(C(=O)CCc2ccc(cc2)Cl)c(OCC(CN2CCN(CC2)c2c(C)cccc2)O)c1	7.72	7.21	0.51	7.08	0.64	7.48	0.24	7.47	0.25	t	Klein et al., 2002
59	GPV0335	1-(2-(2-Hydroxy-3-(4-o-tolylpiperazin-1-yl)propoxy)phenyl)-3-p-tolylpropan-1-one	c1ccc(C(=O)CCc2ccc(cc2)C)c(OCC(O)CN2CCN(CC2)c2c(C)cccc2)c1	7.74	7.06	0.68	6.69	1.05	7.87	-0.13	7.24	0.5	t	Klein et al., 2002
60	GPV0336	1-(2-(2-Hydroxy-3-(4-o-tolylpiperazin-1-yl)propoxy)phenyl)-3-(4-methoxyphenyl)propan-1-one	c1cc(c(cc1)C(CCc1ccc(cc1)OC)=O)OCC(CN1CCN(c2ccccc2C)CC1)O	7.85	7.77	0.08	6.57	1.28	6.35	1.5	7.24	0.61	t	Klein et al., 2002
61	GPV0339	Methyl 4-(2-hydroxy-3-(2-(3-phenylpropanoyl)phenoxy)propylamino)benzoate	c1ccc(c(c1)OCC(CNc1ccc(C(OC)=O)cc1)O)C(=O)CCc1ccccc1	5.81	5.81	0	5.82	-0.01	5.81	0	5.9	-0.09	t	Klein et al., 2002
62	GPV0354	1-(5-chloro-2-(2-hydroxy-3-(4-o-tolylpiperazin-1-yl)propoxy)phenyl)-3-phenylpropan-1-one	c1c(Cl)cc(C(=O)CCc2ccccc2)c(c1)OCC(CN1CCN(c2c(C)cccc2)CC1)O	7.23	7.31	-0.08	6.68	0.55	6.71	0.52	7.17	0.06	t	Klein et al., 2002
63	GPV0356	1-(2-(2-Hydroxy-3-(4-o-tolylpiperazin-1-yl)propoxy)-5-methoxyphenyl)-3-phenylpropan-1-one	c1c(OC)cc(C(=O)CCc2ccccc2)c(c1)OCC(CN1CCN(c2ccccc2C)CC1)O	6.75	6.76	-0.01	6.67	0.08	6.3	0.45	6.72	0.03	t	Klein et al., 2002
64	GPV0357	1-(2-(2-Hydroxy-3-(4-o-tolylpiperazin-1-yl)propoxy)-5-methylphenyl)-3-phenylpropan-1-one	c1c(cc(C(=O)CCc2ccccc2)c(OCC(O)CN2CCN(CC2)c2ccccc2C)c1)C	7.59	7.2	0.39	7.16	0.43	6.6	0.99	7.16	0.43	t	Klein et al., 2002
65	GPV0358	1-(2-(2-Hydroxy-3-(4-(trifluoromethyl)phenylamino)propoxy)phenyl)-3-phenylpropan-1-one	c1ccc(c(c1)OCC(CNc1ccc(C(F)(F)F)cc1)O)C(CCc1ccccc1)=O	5.07	5.07	0	5.09	-0.02	5.07	0	5.07	0	t	Klein et al., 2002
66	GPV0359	1-(2-(2-Hydroxy-3-(4-nitrophenylamino)propoxy)phenyl)-3-phenylpropan-1-one	c1cc(c(cc1)C(=O)CCc1ccccc1)OC[C@H](O)CNc1ccc(cc1)[N+](=O)[O-]	5.59	5.35	0.24	4.63	0.96	5.09	0.5	5.18	0.41	t	Klein et al., 2002
67	GPV0360	N-bBenzyl-N-(2-hydroxy-3-(2-(3-phenylpropanoyl)phenoxy)propyl)propionamide	c1cc(c(cc1)C(CCc1ccccc1)=O)OCC(O)CN(C(=O)CC)Cc1ccccc1	5.78	5.44	0.34	5.78	0	5.78	0	5.72	0.06	t	Klein et al., 2002
68	GPV0361	1-(2-(4-Morpholinobutoxy)phenyl)-3-phenylpropan-1-one	c1ccc(C(=O)CCc2ccccc2)c(OCCCCN2CCOCC2)c1	6	5.2	0.8	5.74	0.26	6	0	5.79	0.21	t	Klein et al., 2002
69	GPV0363	1-(2-(4-(4-(4-Fluorophenyl)piperazin-1-yl)butoxy)phenyl)-3-phenylpropan-1-one	c1ccc(C(=O)CCc2ccccc2)c(c1)OCCCCN1CCN(c2ccc(F)cc2)CC1	6.72	6.7	0.02	6.48	0.24	6.31	0.41	6.56	0.16	t	Klein et al., 2002
70	GPV0366	N-(2-Hydroxy-3-(2-(3-phenylpropanoyl)phenoxy)propyl)-N-propylbenzamide	c1cc(c(cc1)C(CCc1ccccc1)=O)OCC(O)CN(C(=O)c1ccccc1)CCC	5.77	5.58	0.19	5.77	0	5.76	0.01	5.78	-0.01	t	Klein et al., 2002
71	GPV0374	1-(2-(2-Hydroxy-3-morpholinopropoxy)phenyl)-3-(naphthalen-1-yl)propan-1-one	c1ccc(c(c1)OCC(CN1CCOCC1)O)C(CCc1cccc2c1cccc2)=O	6.14	5.44	0.7	5.95	0.19	6.03	0.11	5.82	0.32	t	Klein et al., 2002
72	GPV0376	1-(2-(3-(Diisopropylamino)-2-hydroxypropoxy)phenyl)-3-(naphthalen-1-yl)propan-1-one	c1cc(c(cc1)C(=O)CCc1c2ccccc2ccc1)OCC(O)CN(C(C)C)C(C)C	6.33	5.53	0.8	5.54	0.79	6.28	0.05	5.99	0.34	t	Klein et al., 2002
73	GPV0381	1-(2-(2-Hydroxy-3-(4-hydroxy-4-phenylpiperidin-1-yl)propoxy)phenyl)propan-1-one	c1cc(c(cc1)C(=O)CC)OCC(O)CN1CCC(O)(c2ccccc2)CC1	6.52	5.42	1.1	5.81	0.71	5.98	0.54	5.92	0.6	t	Klein et al., 2002
74	GPV0382	1-(2-(2-Hydroxy-3-(4-hydroxy-4-phenylpiperidin-1-yl)propoxy)phenyl)-3-(naphthalen-1-yl)propan-1-one	c1cc(c(cc1)C(CCc1c2ccccc2ccc1)=O)OCC(O)CN1CCC(CC1)(O)c1ccccc1	7.12	7.12	0	6.93	0.19	7.1	0.02	7.13	-0.01	t	Klein et al., 2002
75	GPV0384	1-(3-(2-Hydroxy-3-morpholinopropoxy)phenyl)ethanone	c1cc(cc(c1)C(=O)C)OCC(O)CN1CCOCC1	3.89	4.11	-0.22	4.19	-0.3	4.01	-0.12	3.93	-0.04	T	Klein et al., 2002
76	GPV0385	1-(3-(2-Hydroxy-3-(piperidin-1-yl)propoxy)phenyl)ethanone	c1cc(cc(c1)C(=O)C)OCC(O)CN1CCCCC1	5.04	4.71	0.33	4.97	0.07	4.64	0.4	4.66	0.38	T	Klein et al., 2002
77	GPV0386	1-(4-(4-Fluorophenyl)piperazin-1-yl)-3-(3-methoxyphenoxy)propan-2-ol	c1cc(cc(c1)OC)OCC(O)CN1CCN(CC1)c1ccc(cc1)F	5	5.45	-0.45	6.04	-1.04	5.92	-0.92	5.8	-0.8	T	Klein et al., 2002
78	GPV0388	1-(2-(3-(4-Benzoylpiperazin-1-yl)-2-hydroxypropoxy)phenyl)-3-phenylpropan-1-one	c1ccc(C(=O)CCc2ccccc2)c(OCC(CN2CCN(CC2)C(=O)c2ccccc2)O)c1	6.89	6.89	0	7.03	-0.14	7.3	-0.41	7.08	-0.19	t	Klein et al., 2002
79	GPV0389	1-(4-(2-Hydroxy-3-(piperidin-1-yl)propoxy)phenyl)ethanone	c1cc(ccc1C(C)=O)OCC(O)CN1CCCCC1	4.31	4.26	0.05	4.32	-0.01	4.31	0	4.18	0.13	t	Klein et al., 2002
80	GPV0390	1-(4-(4-Fluorophenyl)piperazin-1-yl)-3-(4-methoxyphenoxy)propan-2-ol	c1c(ccc(OCC(O)CN2CCN(CC2)c2ccc(cc2)F)c1)OC	4.92	4.92	0	4.92	0	4.93	-0.01	4.9	0.02	t	Klein et al., 2002
81	GPV0391	1-(4-(2-Hydroxy-3-morpholinopropoxy)phenyl)ethanone	c1cc(ccc1C(C)=O)OCC(O)CN1CCOCC1	3.52	3.41	0.11	3.55	-0.03	3.65	-0.13	3.37	0.15	t	Klein et al., 2002
82	GPV0476	1-(4,5-Dichloro-2-(2-hydroxy-3-(4-o-tolylpiperazin-1-yl)propoxy)phenyl)-3-phenylpropan-1-one	c1(c(Cl)cc(C(=O)CCc2ccccc2)c(c1)OCC(CN1CCN(CC1)c1c(C)cccc1)O)Cl	7.77	7.7	0.07	7.1	0.67	6.19	1.58	7.11	0.66	t	Klein et al., 2002
83	GPV0479	1-(2-(2-Hydroxy-3-(piperidin-1-yl)propoxy)-5-methylphenyl)ethanone	c1cc(c(cc1C)C(=O)C)OCC(CN1CCCCC1)O	5.26	5.29	-0.03	5.22	0.04	5.26	0	5.19	0.07	t	Klein et al., 2002
84	GPV0485	7-(2-Hydroxy-3-(piperidin-1-yl)propoxy)-2,3-dihydro-1H-inden-1-one	c1cc(c2c(c1)CCC2=O)OCC(O)CN1CCCCC1	5.01	4.86	0.15	5.01	0	4.88	0.13	4.84	0.17	T	Klein et al., 2002
85	GPV0512	4-(2-Hydroxy-3-(piperidin-1-yl)propoxy)-2,3-dihydro-1H-inden-1-one	c1cc(c2c(c1)C(CC2)=O)OCC(O)CN1CCCCC1	4.95	4.76	0.19	4.86	0.09	4.76	0.19	4.7	0.25	t	Klein et al., 2002
86	GPV0570	Ethyl 2-(2-(3-phenylpropanoyl)phenoxy)acetate	c1cc(c(cc1)C(CCc1ccccc1)=O)OCC(OCC)=O	4.63	5.44	-0.81	5.03	-0.4	4.77	-0.14	5.04	-0.41	T	Klein et al., 2002
87	GPV0571	2-(2-(3-Phenylpropanoyl)phenoxy)acetic acid	c1cc(c(cc1)C(=O)CCc1ccccc1)OCC(=O)O	2.8	3.28	-0.48	3.49	-0.69	3.29	-0.49	3.16	-0.36	T	Klein et al., 2002
88	GPV0574	1-(4-(3-(4-(2,3-Dimethylphenyl)piperazin-1-yl)-2-hydroxypropoxy)phenyl)ethanone	c1c(ccc(OCC(CN2CCN(c3cccc(c3C)C)CC2)O)c1)C(C)=O	5.87	5.88	-0.01	5.53	0.34	5.69	0.18	5.68	0.19	t	Klein et al., 2002
89	GPV0576	1-(2-(3-(4-(2,3-Dimethylphenyl)piperazin-1-yl)-2-hydroxypropoxy)phenyl)-3-phenylpropan-1-one	c1ccc(C(=O)CCc2ccccc2)c(c1)OCC(CN1CCN(CC1)c1c(C)c(C)ccc1)O	8.22	8.37	-0.15	7.78	0.44	7.89	0.33	7.92	0.3	T	Klein et al., 2002
90	GPV0577	1-(4-Methoxyphenoxy)-3-(4-o-tolylpiperazin-1-yl)propan-2-ol	c1c(ccc(OCC(CN2CCN(c3ccccc3C)CC2)O)c1)OC	5.81	5.79	0.02	5.79	0.02	5.82	-0.01	5.9	-0.09	t	Klein et al., 2002
91	GPV0579	1-(3-(3-(4-(2,3-Dimethylphenyl)piperazin-1-yl)-2-hydroxypropoxy)phenyl)ethanone	c1cc(cc(c1)C(C)=O)OCC(CN1CCN(CC1)c1c(C)c(C)ccc1)O	6.42	6.42	0	5.83	0.59	5.91	0.51	6.07	0.35	t	Klein et al., 2002
92	GPV0596	1-(3-Methoxyphenoxy)-3-(4-o-tolylpiperazin-1-yl)propan-2-ol	c1cc(cc(c1)OC)OCC(O)CN1CCN(c2c(C)cccc2)CC1	6.27	6.38	-0.11	6	0.27	6.28	-0.01	6.45	-0.18	T	Klein et al., 2002
93	GPV0598	1-(2-(3-(4-(2,3-Dimethylphenyl)piperazin-1-yl)-2-hydroxypropoxy)phenyl)ethanone	c1ccc(C(=O)C)c(c1)OCC(O)CN1CCN(c2cccc(c2C)C)CC1	6.7	6.71	-0.01	5.9	0.8	6.26	0.44	6.37	0.33	t	Klein et al., 2002
94	GPV0600	1-(4-(3-(4-(2,3-Dimethylphenyl)piperazin-1-yl)-2-hydroxypropoxy)phenyl)-3-phenylpropan-1-one	c1cc(ccc1C(CCc1ccccc1)=O)OCC(O)CN1CCN(c2c(c(C)ccc2)C)CC1	6.64	7.2	-0.56	6.56	0.08	5.82	0.82	6.65	-0.01	T	Klein et al., 2002
95	GPV0608	1-(2-(2-Hydroxy-3-(4-o-tolylpiperazin-1-yl)propoxy)-4-methoxyphenyl)-3-phenylpropan-1-one	c1(ccc(C(=O)CCc2ccccc2)c(c1)OCC(CN1CCN(c2c(C)cccc2)CC1)O)OC	6.53	6.53	0	6.56	-0.03	6.65	-0.12	6.71	-0.18	t	Klein et al., 2002
96	GPV0610	3-(4-(Dimethylamino)phenyl)-1-(2-(2-hydroxy-3-(4-o-tolylpiperazin-1-yl)propoxy)phenyl)propan-1-one	c1ccc(C(=O)CCc2ccc(N(C)C)cc2)c(OCC(CN2CCN(CC2)c2c(C)cccc2)O)c1	7.89	8.33	-0.44	6.64	1.25	7.17	0.72	7.7	0.19	t	Klein et al., 2002
97	GPV0613	1-(2-(2-Hydroxy-3-(4-o-tolylpiperazin-1-yl)propoxy)-5-methoxyphenyl)ethanone	c1c(OC)cc(C(=O)C)c(c1)OCC(O)CN1CCN(c2ccccc2C)CC1	6.07	6.07	0	6.28	-0.21	5.95	0.12	5.98	0.09	t	Klein et al., 2002
98	GPV0615	1-(2-(2-Hydroxy-3-(4-o-tolylpiperazin-1-yl)propoxy)-5-methylphenyl)ethanone	c1c(C)cc(C(=O)C)c(c1)OCC(O)CN1CCN(CC1)c1ccccc1C	6.4	6.21	0.19	6.43	-0.03	5.84	0.56	6.21	0.19	t	Klein et al., 2002
99	GPV0616	1,1'-(4-(2-Hydroxy-3-(4-o-tolylpiperazin-1-yl)propoxy)-6-methyl-1,3-phenylene)diethanone	c1(c(C(C)=O)cc(C(=O)C)c(c1)OCC(O)CN1CCN(c2ccccc2C)CC1)C	6.68	6.58	0.1	6.68	0	5.81	0.87	6.19	0.49	t	Klein et al., 2002
100	GPV0626	1-(2-(2-Hydroxy-3-(4-o-tolylpiperazin-1-yl)propoxy)phenyl)ethanone	c1ccc(C(=O)C)c(c1)OCC(O)CN1CCN(c2ccccc2C)CC1	6.6	6.33	0.27	5.95	0.65	6.2	0.4	6.2	0.4	t	Klein et al., 2002
101	GPV0633	1-(2-(2-Hydroxy-3-(4-o-tolylpiperazin-1-yl)propoxy)-4-methylphenyl)ethanone	c1(cc(c(cc1)C(C)=O)OCC(O)CN1CCN(c2ccccc2C)CC1)C	6.79	6.58	0.21	6.8	-0.01	6.19	0.6	6.4	0.39	t	Klein et al., 2002
102	GPV0636	1-(4,5-Dichloro-2-(2-hydroxy-3-(4-o-tolylpiperazin-1-yl)propoxy)phenyl)ethanone	c1(c(Cl)cc(C(=O)C)c(c1)OCC(O)CN1CCN(c2ccccc2C)CC1)Cl	6.9	6.87	0.03	6.89	0.01	6.01	0.89	6.59	0.31	t	Klein et al., 2002
103	GPV0643	3-(4-(Dimethylamino)phenyl)-1-(2-(2-hydroxy-3-(4-o-tolylpiperazin-1-yl)propoxy)-4-methoxyphenyl)propan-1-one	c1(ccc(C(=O)CCc2ccc(N(C)C)cc2)c(OCC(CN2CCN(c3c(C)cccc3)CC2)O)c1)OC	7.4	7.22	0.18	6.55	0.85	7.51	-0.11	7.3	0.1	t	Klein et al., 2002
104	GPV0645	1-(4-(3-(3,3-Diphenylpropylamino)-2-hydroxypropoxy)phenyl)ethanone	c1c(ccc(OCC(O)CNCCC(c2ccccc2)c2ccccc2)c1)C(C)=O	6.75	5.28	1.47	5.5	1.25	5.91	0.84	5.82	0.93	t	Klein et al., 2002
105	GPV0647	1-(3-(2-Hydroxy-3-(4-o-tolylpiperazin-1-yl)propoxy)phenyl)-3-phenylpropan-1-one	c1cc(C(CCc2ccccc2)=O)cc(OCC(O)CN2CCN(CC2)c2c(cccc2)C)c1	7.13	6.5	0.63	6.08	1.05	6.33	0.8	6.51	0.62	t	Klein et al., 2002
106	GPV0649	1-(3-(3-(3,3-Diphenylpropylamino)-2-hydroxypropoxy)phenyl)-3-phenylpropan-1-one	c1cc(C(CCc2ccccc2)=O)cc(OCC(CNCCC(c2ccccc2)c2ccccc2)O)c1	6.72	5.39	1.33	6.12	0.6	6.31	0.41	6.15	0.57	t	Klein et al., 2002
107	GPV0651	1-(3-(3-(4-(2,3-Dimethylphenyl)piperazin-1-yl)-2-hydroxypropoxy)phenyl)-3-phenylpropan-1-one	c1cc(C(CCc2ccccc2)=O)cc(OCC(O)CN2CCN(CC2)c2c(C)c(C)ccc2)c1	6.86	6.91	-0.05	6.29	0.57	6.3	0.56	6.74	0.12	t	Klein et al., 2002
108	GPV0653	1-(3-(2-Hydroxy-3-morpholinopropoxy)phenyl)-3-phenylpropan-1-one	c1cc(cc(c1)C(=O)CCc1ccccc1)OCC(CN1CCOCC1)O	5.46	5.25	0.21	5.3	0.16	5.81	-0.35	5.41	0.05	t	Klein et al., 2002
109	GPV0655	1-(4-(3-(3,3-Diphenylpropylamino)-2-hydroxypropoxy)phenyl)-3-phenylpropan-1-one	c1cc(ccc1C(=O)CCc1ccccc1)OCC(O)CNCCC(c1ccccc1)c1ccccc1	6.3	5.39	0.91	6.33	-0.03	6.07	0.23	5.96	0.34	t	Klein et al., 2002
110	Hiessböck-1a	(3R,4S)-4-(Benzylamino)-3-hydroxy-2,2-dimethylchroman-6-carbonitrile	c1(cc2c(cc1)OC(C)(C(O)C2NCc1ccccc1)C)C#N	4.23	4.16	0.07	3.85	0.38	4.57	-0.34	4.17	0.06	T	Hiessböck et al., 1999
111	Hiessböck-1b	(3R,4S)-4-(4-Benzylpiperazin-1-yl)-3-hydroxy-2,2-dimethylchroman-6-carbonitrile	c1(ccc2OC(C)(C(O)C(c2c1)N1CCN(Cc2ccccc2)CC1)C)C#N	6.19	5.27	0.92	5.58	0.61	5.89	0.3	5.62	0.57	T	Hiessböck et al., 1999
112	Hiessböck-1c	(3R,4S)-3-hydroxy-2,2-dimethyl-4-(methylamino)chroman-6-carbonitrile	c1(ccc2OC(C)(C(C(c2c1)NC)O)C)C#N	2.84	3.02	-0.18	2.89	-0.05	2.86	-0.02	2.84	0	T	Hiessböck et al., 1999
113	Hiessböck-1d	tert-Butyl 2-((3R,4S)-6-cyano-3-hydroxy-2,2-dimethylchroman-4-ylamino)acetate	c1(ccc2OC(C)(C(C(c2c1)NCC(=O)OC(C)(C)C)O)C)C#N	4.33	4.76	-0.43	4.77	-0.44	4.72	-0.39	4.66	-0.33	T	Hiessböck et al., 1999
114	Hiessböck-1e	tert-Butyl 2-(benzyl((3R,4S)-6-cyano-3-hydroxy-2,2-dimethylchroman-4-yl)amino)acetate	c1(cc2c(cc1)OC(C)(C)C(O)C2N(Cc1ccccc1)CC(=O)OC(C)(C)C)C#N	5.61	5.33	0.28	4.97	0.64	5.12	0.49	5.13	0.48	T	Hiessböck et al., 1999
115	Hiessböck-2a	((3R,4S)-4-(Benzylamino)-3-hydroxy-2-methyl-3,4-dihydroquinolin-1(2H)-yl)(p-tolyl)methanone	c1cc2c(cc1)N(C(=O)c1ccc(cc1)C)C(C(O)C2NCc1ccccc1)C	5.49	5.4	0.09	6	-0.51	5.89	-0.4	5.87	-0.38	T	Hiessböck et al., 1999
116	Hiessböck-2b	((3S,4S)-4-(4-Benzylpiperazin-1-yl)-3-hydroxy-2-methyl-3,4-dihydroquinolin-1(2H)-yl)(p-tolyl)methanone	c1cc2c(cc1)N(C(=O)c1ccc(cc1)C)C(C(O)C2N1CCN(CC1)Cc1ccccc1)C	6.37	5.43	0.94	6.66	-0.29	5.92	0.45	5.88	0.49	T	Hiessböck et al., 1999
117	Hiessböck-2f	((3S,4S)-3-Hydroxy-2-methyl-4-(pyrrolidin-1-yl)-3,4-dihydroquinolin-1(2H)-yl)(p-tolyl)methanone	c1cc2c(cc1)N(C(C)C(O)C2N1CCCC1)C(=O)c1ccc(cc1)C	5.1	5.14	-0.04	5.18	-0.08	5.13	-0.03	5.06	0.04	T	Hiessböck et al., 1999
118	Hiessböck-3f	(2S,3S,4S)-2-Methyl-4-(pyrrolidin-1-yl)-1,2,3,4-tetrahydroquinolin-3-yl 4-methylbenzoate	c1cc2c(cc1)NC(C(C2N1CCCC1)OC(c1ccc(cc1)C)=O)C	5.25	5.08	0.17	5.26	-0.01	5.11	0.14	5.32	-0.07	T	Hiessböck et al., 1999
119	Labrie-22a	N-(2-(2-((3,4-Dimethoxyphenethyl)(methyl)amino)ethylcarbamoyl)phenyl)quinoline-3-carboxamide	c1ccc(NC(=O)c2cnc3ccccc3c2)c(c1)C(=O)NCCN(CCc1ccc(OC)c(OC)c1)C	6.47	6.47	0	6.39	0.08	6.19	0.28	6.47	0	o	Labrie et al., 2006
120	Labrie-22b	N-(2-(2-(6,7-Dimethoxy-3,4-dihydroisoquinolin-2(1H)-yl)ethylcarbamoyl)phenyl)quinoline-3-carboxamide	c1cc(c(cc1)NC(c1cc2c(nc1)cccc2)=O)C(=O)NCCN1CCc2cc(c(cc2C1)OC)OC	5.77	5.79	-0.02	5.77	0	5.78	-0.01	5.87	-0.1	o	Labrie et al., 2006
121	Labrie-23a	N-(2-(3-((3,4-Dimethoxyphenethyl)(methyl)amino)propylcarbamoyl)phenyl)quinoline-3-carboxamide	c1cc(c(cc1)NC(c1cc2c(nc1)cccc2)=O)C(=O)NCCCN(C)CCc1cc(c(cc1)OC)OC	6.53	6.89	-0.36	6.14	0.39	6.28	0.25	6.61	-0.08	o	Labrie et al., 2006
122	Labrie-23b	N-(2-(3-(6,7-Dimethoxy-3,4-dihydroisoquinolin-2(1H)-yl)propylcarbamoyl)phenyl)quinoline-3-carboxamide	c1cc(c(cc1)NC(c1cc2c(nc1)cccc2)=O)C(NCCCN1CCc2cc(c(cc2C1)OC)OC)=O	6.19	6.18	0.01	6.21	-0.02	6.18	0.01	6.31	-0.12	o	Labrie et al., 2006
123	Labrie-24a	N-(2-(4-((3,4-Dimethoxyphenethyl)(methyl)amino)butylcarbamoyl)phenyl)quinoline-3-carboxamide	c1cc(c(cc1)NC(c1cc2c(nc1)cccc2)=O)C(NCCCCN(C)CCc1ccc(c(c1)OC)OC)=O	6.45	6.57	-0.12	6.46	-0.01	6.3	0.15	6.58	-0.13	o	Labrie et al., 2006
124	Labrie-24b	N-(2-(4-(6,7-Dimethoxy-3,4-dihydroisoquinolin-2(1H)-yl)butylcarbamoyl)phenyl)quinoline-3-carboxamide	c1ccc(c(c1)C(NCCCCN1Cc2cc(OC)c(OC)cc2CC1)=O)NC(=O)c1cnc2c(c1)cccc2	6.07	6.09	-0.02	6.08	-0.01	6.06	0.01	6.19	-0.12	o	Labrie et al., 2006
125	Labrie-25a	N-(2-(5-((3,4-Dimethoxyphenethyl)(methyl)amino)pentylcarbamoyl)phenyl)quinoline-3-carboxamide	c1ccc(NC(c2cnc3ccccc3c2)=O)c(C(=O)NCCCCCN(CCc2ccc(OC)c(OC)c2)C)c1	6.07	6.07	0	6.1	-0.03	6.07	0	6.19	-0.12	o	Labrie et al., 2006
126	Labrie-25b	N-(2-(5-(6,7-Dimethoxy-3,4-dihydroisoquinolin-2(1H)-yl)pentylcarbamoyl)phenyl)quinoline-3-carboxamide	c1ccc(c(c1)C(NCCCCCN1CCc2c(C1)cc(c(c2)OC)OC)=O)NC(=O)c1cc2c(nc1)cccc2	6.13	6.13	0	6.12	0.01	6.12	0.01	6.25	-0.12	o	Labrie et al., 2006
127	Labrie-26a	N-(2-(6-((3,4-Dimethoxyphenethyl)(methyl)amino)hexylcarbamoyl)phenyl)quinoline-3-carboxamide	c1cc(c(cc1)NC(c1cc2c(nc1)cccc2)=O)C(=O)NCCCCCCN(C)CCc1ccc(OC)c(c1)OC	6.27	6.08	0.19	6.29	-0.02	6.26	0.01	6.32	-0.05	o	Labrie et al., 2006
128	Labrie-26b	N-(2-(6-(6,7-Dimethoxy-3,4-dihydroisoquinolin-2(1H)-yl)hexylcarbamoyl)phenyl)quinoline-3-carboxamide	c1ccc(NC(c2cc3c(nc2)cccc3)=O)c(c1)C(NCCCCCCN1CCc2c(C1)cc(OC)c(c2)OC)=O	6.11	6.12	-0.01	6.11	0	6.11	0	6.23	-0.12	o	Labrie et al., 2006
129	Verapamil	(R)-1-(Isopropylamino)-3-(naphthalen-1-yloxy)propan-2-ol	O(C)c1cc(C(C#N)(CCCN(CCc2cc(OC)c(OC)cc2)C)C(C)C)ccc1OC	6.34	6.16	0.18	6.35	-0.01	6.22	0.12	6.35	-0.01	o	Chiba et al.,1998 Labrie et al., 2006
130	KAR11	(5-(3-(Diisopropylamino)-2-hydroxypropoxy)-3-methyl-1-phenyl-1H-pyrazol-4-yl)(phenyl)methanone	n1n(c(c(c1C)C(c1ccccc1)=O)OCC(CN(C(C)C)C(C)C)O)c1ccccc1	5.97	5.71	0.26	5.82	0.15	6.1	-0.13	5.97	0	T	Langer et al., 2004
†where T, t, and o stand for the training set, the test set and the outlier set, respectively
